# Supplementary material for: What individual and neighbourhood-level factors increase the risk of heat-related mortality? A case-crossover study of over 185,000 deaths in London using high-resolution climate datasets
Source: Environ Int. 2020 Jan;134:105292. doi: 10.1016/j.envint.2019.105292 (PMC7103759; doi:10.1016/j.envint.2019.105292)
Supplement: Supplementary data 1 [file mmc1.xml]

<?xml version="1.0" encoding="UTF-8" standalone="no"?><data:data><datasets><author>peninah.murage@lshtm.ac.uk</author><type>0</type><dataset><value>1</value><reason>The authors do not have permission to share data</reason><comments/></dataset></datasets></data:data>
